# Supplementary material for: Supporting dataset and methods for body sizes and concentrations of chemical elements measured in elytra and abdomens of Stag Beetles Lucanus cervus
Source: Data Brief. 2020 Jun 27;31:105935. doi: 10.1016/j.dib.2020.105935 (PMC7347950; doi:10.1016/j.dib.2020.105935)
Supplement: Supplementary file 1 [file mmc1.xml]

<?xml version="1.0" encoding="utf-8" standalone="no"?>
<data>
  <datasets>
    <author>orlog72@gmail.com;orlog@poczta.onet.pl</author>
    <type>0</type>
    <dataset>
      <value>6</value>
      <reason>Other (please explain)</reason>
      <comments>the data are included in the submitted MS</comments>
    </dataset>
  </datasets>
</data>
